# Supplementary material for: Teenagers and Young Adults with Cochlear Implants: A Multidisciplinary Follow-Up Study Approach and Baseline Characteristics
Source: Audiol Res. 2025 Feb 12;15(1):16. doi: 10.3390/audiolres15010016 (PMC11851589; doi:10.3390/audiolres15010016)
Supplement: Supplementary file 1 [file audiolres-15-00016-s001.zip]

Archive with 1 entries (1 files):
- audiolres-3387274-supplementary material.pdf
